# Supplementary material for: Transcriptome analysis reveals that fertilization with cryopreserved sperm downregulates genes relevant for early embryo development in the horse
Source: PLoS One. 2019 Jun 25;14(6):e0213420. doi: 10.1371/journal.pone.0213420 (PMC6592594; doi:10.1371/journal.pone.0213420)
Supplement: S1 Table — (XLSX) [file pone.0213420.s001.xlsx]

## Sheet: Hoja1
ENSEMBL_GENE_ID	Name	Species
ENSECAG00000001807	ataxin 7 like 3B(ATXN7L3B)	Equus caballus
ENSECAG00000018675	annexin A1-like(LOC100146487)	Equus caballus
ENSECAG00000021910	small integral membrane protein 5(SMIM5)	Equus caballus
ENSECAG00000009135	family with sequence similarity 107 member A(FAM107A)	Equus caballus
ENSECAG00000001180	RNA polymerase II subunit L(POLR2L)	Equus caballus
ENSECAG00000009619	progesterone receptor membrane component 1(PGRMC1)	Equus caballus
ENSECAG00000009565	stathmin domain containing 1(STMND1)	Equus caballus
ENSECAG00000011486	activating transcription factor 3(ATF3)	Equus caballus
ENSECAG00000025942	microRNA 369(MIR369)	Equus caballus
ENSECAG00000005604	RAB interacting factor(RABIF)	Equus caballus
ENSECAG00000016450	insulin like 3(INSL3)	Equus caballus
ENSECAG00000009807	LYR motif containing 9(LYRM9)	Equus caballus
ENSECAG00000011297	secretoglobin, family 1A, member 1 (uteroglobin)(SCGB1A1)	Equus caballus
ENSECAG00000015992	mucin 6, oligomeric mucus/gel-forming(MUC6)	Equus caballus
ENSECAG00000021123	paired box 2(PAX2)	Equus caballus
ENSECAG00000010296	outer dense fiber of sperm tails 3B(ODF3B)	Equus caballus
ENSECAG00000004961	tumor-associated calcium signal transducer 2(TACSTD2)	Equus caballus
ENSECAG00000005796	ATPase secretory pathway Ca2+ transporting 2(ATP2C2)	Equus caballus
ENSECAG00000009262	prostaglandin D2 synthase(PTGDS)	Equus caballus
ENSECAG00000012121	defensin beta 119(DEFB119)	Equus caballus
ENSECAG00000006252	small integral membrane protein 15(SMIM15)	Equus caballus
ENSECAG00000016661	nuclear receptor subfamily 4 group A member 1(NR4A1)	Equus caballus
ENSECAG00000004839	energy homeostasis associated(ENHO)	Equus caballus
