# Supplementary material for: Transcriptome analysis reveals that fertilization with cryopreserved sperm downregulates genes relevant for early embryo development in the horse
Source: PLoS One. 2019 Jun 25;14(6):e0213420. doi: 10.1371/journal.pone.0213420 (PMC6592594; doi:10.1371/journal.pone.0213420)
Supplement: S2 Table — (XLSX) [file pone.0213420.s002.xlsx]

## Sheet: Hoja1
ENSEMBL_GENE_ID	Name	Species
ENSECAG00000005020	histone H3.1(LOC100053259)	Equus caballus
ENSECAG00000019908	ATP synthase, H+ transporting, mitochondrial Fo complex subunit C1 (subunit 9)(ATP5G1)	Equus caballus
ENSECAG00000003616	high mobility group nucleosomal binding domain 2(HMGN2)	Equus caballus
ENSECAG00000005863	transketolase(TKT)	Equus caballus
ENSECAG00000002656	histone H2B type 1-K(LOC100053279)	Equus caballus
ENSECAG00000004965	histone H2A type 1-D(LOC100052942)	Equus caballus
ENSECAG00000010849	malate dehydrogenase 1(MDH1)	Equus caballus
ENSECAG00000000987	proteasome subunit beta 3(PSMB3)	Equus caballus
ENSECAG00000010774	tripartite motif containing 28(TRIM28)	Equus caballus
ENSECAG00000017154	ribosomal protein L10(RPL10)	Equus caballus
ENSECAG00000022587	myeloid leukemia factor 2(MLF2)	Equus caballus
ENSECAG00000012110	mitochondrial ribosomal protein L15(MRPL15)	Equus caballus
ENSECAG00000009487	ATP synthase, H+ transporting, mitochondrial Fo complex subunit D(ATP5H)	Equus caballus
ENSECAG00000020551	adenosylhomocysteinase(LOC100054381)	Equus caballus
ENSECAG00000009504	tubulin alpha-1C chain(LOC100051901)	Equus caballus
ENSECAG00000026834	transmembrane protein 167A(TMEM167A)	Equus caballus
ENSECAG00000017145	chaperonin containing TCP1 subunit 7(CCT7)	Equus caballus
ENSECAG00000021956	FAU, ubiquitin like and ribosomal protein S30 fusion(FAU)	Equus caballus
ENSECAG00000011331	lactate dehydrogenase B(LDHB)	Equus caballus
ENSECAG00000015242	nascent polypeptide-associated complex alpha subunit(NACA)	Equus caballus
ENSECAG00000003192	ferritin light chain(LOC100050801)	Equus caballus
ENSECAG00000003345	enolase 1(ENO1)	Equus caballus
ENSECAG00000021927	ribosomal protein L18(RPL18)	Equus caballus
ENSECAG00000024980	histone H1.2(LOC100053307)	Equus caballus
ENSECAG00000019073	cytochrome b-c1 complex subunit 6, mitochondrial(LOC100051878)	Equus caballus
ENSECAG00000020020	cytochrome b-c1 complex subunit 1, mitochondrial(LOC100053786)	Equus caballus
ENSECAG00000025104	heterogeneous nuclear ribonucleoprotein K(HNRNPK)	Equus caballus
ENSECAG00000022389	poly(rC) binding protein 2(PCBP2)	Equus caballus
ENSECAG00000011547	60S ribosomal protein L17(LOC100034005)	Equus caballus
ENSECAG00000021478	eukaryotic translation initiation factor 4A1(EIF4A1)	Equus caballus
ENSECAG00000008678	peroxiredoxin 1(PRDX1)	Equus caballus
ENSECAG00000024268	ribosomal protein S26(RPS26)	Equus caballus
ENSECAG00000015350	alkaline phosphatase, intestinal(ALPI)	Equus caballus
ENSECAG00000008637	3-hydroxy-3-methylglutaryl-CoA synthase 1(HMGCS1)	Equus caballus
ENSECAG00000012469	cytochrome c oxidase subunit 7A2, mitochondrial(LOC100630209)	Equus caballus
ENSECAG00000002887	histone H1.1(LOC100052966)	Equus caballus
ENSECAG00000013276	antioxidant 1 copper chaperone(ATOX1)	Equus caballus
ENSECAG00000012365	voltage dependent anion channel 1(VDAC1)	Equus caballus
ENSECAG00000009059	ATP synthase, H+ transporting, mitochondrial F1 complex, O subunit(ATP5O)	Equus caballus
ENSECAG00000012792	macrophage migration inhibitory factor (glycosylation-inhibiting factor)(MIF)	Equus caballus
ENSECAG00000021807	translocase of outer mitochondrial membrane 7(TOMM7)	Equus caballus
ENSECAG00000023732	histone H2A.Z(LOC100146489)	Equus caballus
ENSECAG00000023860	transglutaminase 3(TGM3)	Equus caballus
ENSECAG00000006745	galectin 1(LGALS1)	Equus caballus
ENSECAG00000013635	solute carrier family 25 member 5(SLC25A5)	Equus caballus
ENSECAG00000002545	histone H4(LOC106782250)	Equus caballus
ENSECAG00000010622	ribosomal protein L12(RPL12)	Equus caballus
ENSECAG00000026846	ATPase H+ transporting V0 subunit c(ATP6V0C)	Equus caballus
ENSECAG00000015135	solute carrier family 25 member 3(SLC25A3)	Equus caballus
ENSECAG00000005731	proliferation-associated 2G4, 38kDa(PA2G4)	Equus caballus
ENSECAG00000011603	tubulin alpha-1A chain-like(LOC100059091)	Equus caballus
ENSECAG00000020978	ribosomal protein S25(RPS25)	Equus caballus
ENSECAG00000023094	malate dehydrogenase 2(MDH2)	Equus caballus
ENSECAG00000009536	tyrosine 3-monooxygenase/tryptophan 5-monooxygenase activation protein epsilon(YWHAE)	Equus caballus
ENSECAG00000005428	histone H2B type 2-E-like(LOC100062934)	Equus caballus
ENSECAG00000016758	ribosomal protein L39(RPL39)	Equus caballus
ENSECAG00000018773	ribosomal protein S27a(RPS27A)	Equus caballus
ENSECAG00000010157	ribosomal protein L15(RPL15)	Equus caballus
ENSECAG00000008514	ATP synthase, H+ transporting, mitochondrial Fo complex subunit C3 (subunit 9)(ATP5G3)	Equus caballus
ENSECAG00000004199	histone H2B type 1(LOC100630424)	Equus caballus
ENSECAG00000000223	aldo-keto reductase family 1 member A1(AKR1A1)	Equus caballus
ENSECAG00000010480	eukaryotic translation initiation factor 5A(EIF5A)	Equus caballus
ENSECAG00000019713	spermidine synthase(SRM)	Equus caballus
ENSECAG00000007937	histone H2A type 2-A(LOC100054058)	Equus caballus
ENSECAG00000007613	histone H4(LOC100054332)	Equus caballus
ENSECAG00000002274	histone H3(LOC100059700)	Equus caballus
ENSECAG00000007059	histone H2B type 1(LOC100053847)	Equus caballus
ENSECAG00000022051	glyceraldehyde-3-phosphate dehydrogenase(GAPDH)	Equus caballus
ENSECAG00000006370	uncharacterized LOC100054236(LOC100054236)	Equus caballus
ENSECAG00000008683	ferritin heavy chain 1(FTH1)	Equus caballus
ENSECAG00000021705	ribosomal protein L30(RPL30)	Equus caballus
ENSECAG00000024257	RNA binding motif (RNP1, RRM) protein 3(RBM3)	Equus caballus
ENSECAG00000012317	cytochrome c oxidase subunit 6B1(LOC100051249)	Equus caballus
ENSECAG00000005694	histone H2B type 1(LOC100053695)	Equus caballus
ENSECAG00000003153	histone H2A type 1-H(LOC100063021)	Equus caballus
ENSECAG00000024852	fatty acid binding protein 3(FABP3)	Equus caballus
ENSECAG00000020538	cytochrome c1, heme protein, mitochondrial(LOC100146668)	Equus caballus
ENSECAG00000009780	cytochrome b-c1 complex subunit 7(LOC100059627)	Equus caballus
ENSECAG00000006631	histone H2B type 2-E(LOC100052568)	Equus caballus
ENSECAG00000009512	CCHC-type zinc finger nucleic acid binding protein(CNBP)	Equus caballus
ENSECAG00000021136	ribosomal protein L11(RPL11)	Equus caballus
ENSECAG00000020532	RAN, member RAS oncogene family(RAN)	Equus caballus
ENSECAG00000025022	ribosomal protein L22(RPL22)	Equus caballus
ENSECAG00000018600	actin gamma 1(ACTG1)	Equus caballus
ENSECAG00000020660	ubiquitin A-52 residue ribosomal protein fusion product 1(UBA52)	Equus caballus
ENSECAG00000021561	ATP synthase, H+ transporting, mitochondrial F1 complex, alpha subunit 1, cardiac muscle(ATP5A1)	Equus caballus
ENSECAG00000026874	10 kDa heat shock protein, mitochondrial(LOC100070523)	Equus caballus
ENSECAG00000011722	cytochrome c oxidase IV subunit(COXIV)	Equus caballus
ENSECAG00000015089	ribosomal protein S8(RPS8)	Equus caballus
ENSECAG00000007397	ribosomal protein L29(RPL29)	Equus caballus
ENSECAG00000005679	histone H2A type 1(LOC100052837)	Equus caballus
ENSECAG00000021116	profilin 1(PFN1)	Equus caballus
ENSECAG00000004824	cytochrome b-c1 complex subunit Rieske, mitochondrial(LOC100053634)	Equus caballus
ENSECAG00000017514	ribosomal protein L6(RPL6)	Equus caballus
ENSECAG00000017858	ATP synthase, H+ transporting, mitochondrial Fo complex subunit F6(ATP5J)	Equus caballus
ENSECAG00000015935	actin beta(ACTB)	Equus caballus
ENSECAG00000018948	heat shock protein 90 alpha family class A member 1(HSP90AA1)	Equus caballus
ENSECAG00000016340	ribosomal protein S5(RPS5)	Equus caballus
ENSECAG00000010852	ribosomal protein S4, X-linked(RPS4X)	Equus caballus
ENSECAG00000002353	histone H4(LOC100054164)	Equus caballus
ENSECAG00000016303	secreted seminal-vesicle Ly-6 protein 1-like(LOC100630076)	Equus caballus
ENSECAG00000002544	poly(rC) binding protein 1(PCBP1)	Equus caballus
ENSECAG00000008958	superoxide dismutase 1, soluble(SOD1)	Equus caballus
ENSECAG00000001669	ferritin heavy chain pseudogene(LOC100062546)	Equus caballus
ENSECAG00000004495	histone H4(LOC100630823)	Equus caballus
ENSECAG00000013062	ribosomal protein SA(RPSA)	Equus caballus
ENSECAG00000019900	cofilin 1(CFL1)	Equus caballus
ENSECAG00000010628	protein phosphatase 1 regulatory inhibitor subunit 14B(PPP1R14B)	Equus caballus
ENSECAG00000013510	heat shock protein family A (Hsp70) member 8(HSPA8)	Equus caballus
ENSECAG00000009702	ATP citrate lyase(ACLY)	Equus caballus
ENSECAG00000020700	myo-inositol oxygenase(MIOX)	Equus caballus
ENSECAG00000004311	ribosomal protein S16(RPS16)	Equus caballus
ENSECAG00000001897	small ubiquitin-related modifier 2(LOC100049890)	Equus caballus
ENSECAG00000014330	cytochrome c, somatic(CYCS)	Equus caballus
ENSECAG00000008968	heat shock protein family D (Hsp60) member 1(HSPD1)	Equus caballus
ENSECAG00000020234	tubulin beta class I(TUBB)	Equus caballus
ENSECAG00000000370	ribosomal protein S11(RPS11)	Equus caballus
ENSECAG00000003925	ferritin, heavy polypeptide 1(FTH1)	Equus caballus
ENSECAG00000015275	metallothionein-1B(LOC100630543)	Equus caballus
ENSECAG00000011826	ATPase inhibitory factor 1(ATPIF1)	Equus caballus
ENSECAG00000022627	ATP synthase, H+ transporting, mitochondrial F1 complex, beta polypeptide(ATP5B)	Equus caballus
ENSECAG00000026930	Sec61 translocon beta subunit(SEC61B)	Equus caballus
ENSECAG00000007697	histone H2B type 1-L(LOC100068321)	Equus caballus
ENSECAG00000016489	ribosomal protein L9(RPL9)	Equus caballus
ENSECAG00000000368	metallothionein-1A-like(LOC100630794)	Equus caballus
ENSECAG00000006282	histone H3.1(LOC100052783)	Equus caballus
ENSECAG00000024967	cathepsin Z(CTSZ)	Equus caballus
ENSECAG00000007968	cytochrome c oxidase subunit 5B, mitochondrial(LOC100061973)	Equus caballus
ENSECAG00000005362	histone H2B type 1(LOC100053499)	Equus caballus
	ENSECAG00000014311
	ENSECAG00000016673
	ENSECAG00000007902
	ENSECAG00000026938
	ENSECAG00000025402
	ENSECAG00000000745
	ENSECAG00000017197
	ENSECAG00000023460
	ENSECAG00000004233
	ENSECAG00000012169
	ENSECAG00000002082
	ENSECAG00000001048
	ENSECAG00000014678
	ENSECAG00000015459
	ENSECAG00000018242
	ENSECAG00000000008
	ENSECAG00000026364
	ENSECAG00000022567
	ENSECAG00000024902
	ENSECAG00000026987
	ENSECAG00000016459
	ENSECAG00000006065
	ENSECAG00000019699
	ENSECAG00000012989
	ENSECAG00000017292
	ENSECAG00000025794
	ENSECAG00000009014
	ENSECAG00000001272
