# Supplementary material for: Transcriptome analysis reveals that fertilization with cryopreserved sperm downregulates genes relevant for early embryo development in the horse
Source: PLoS One. 2019 Jun 25;14(6):e0213420. doi: 10.1371/journal.pone.0213420 (PMC6592594; doi:10.1371/journal.pone.0213420)
Supplement: S3 Table — List of transcripts in each cluster obtained after STRING analysis; genes in each cluster are presented and colors for each cluster are given. Network is presented in Fig 4. (XLSX) [file pone.0213420.s003.xlsx]

## Sheet: string_MCL_clusters.tsv
#cluster name	cluster color	gene count	protein name	protein identifier	protein description
Cluster_1	Red	37	COX7A2	9796.ENSECAP00000010262	Cytochrome c oxidase subunit VIIa polypeptide 2 (liver)
Cluster_1	Red	37	ENSECAG00000020551	9796.ENSECAP00000018316	Adenosylhomocysteinase
Cluster_1	Red	37	TOMM7	9796.ENSECAP00000019193	Translocase of outer mitochondrial membrane 7 homolog (yeast)
Cluster_1	Red	37	ATP5G3	9796.ENSECAP00000006466	ATP synthase, H+ transporting, mitochondrial Fo complex, subunit C3 (subunit 9)
Cluster_1	Red	37	HSPE1	9796.ENSECAP00000022975	Heat shock 10kDa protein 1 (chaperonin 10)
Cluster_1	Red	37	SOD1	9796.ENSECAP00000007080	Superoxide dismutase ; Destroys radicals which are normally produced within the cells and which are toxic to biological systems
Cluster_1	Red	37	SRM	9796.ENSECAP00000017331	Spermidine synthase
Cluster_1	Red	37	CYCS	9796.ENSECAP00000012031	Cytochrome c ; Electron carrier protein. The oxidized form of the cytochrome c heme group can accept an electron from the heme group of the cytochrome c1 subunit of cytochrome reductase. Cytochrome c then transfers this electron to the cytochrome oxidase complex, the final protein carrier in the mitochondrial electron-transport chain
Cluster_1	Red	37	UQCRB	9796.ENSECAP00000007737	Ubiquinol-cytochrome c reductase binding protein; Component of the ubiquinol-cytochrome c reductase complex (complex III or cytochrome b-c1 complex), which is part of the mitochondrial respiratory chain
Cluster_1	Red	37	UQCRH	9796.ENSECAP00000016610	Ubiquinol-cytochrome c reductase hinge protein; This is a component of the ubiquinol-cytochrome c reductase complex (complex III or cytochrome b-c1 complex), which is part of the mitochondrial respiratory chain. This protein may mediate formation of the complex between cytochromes c and c1
Cluster_1	Red	37	ATPIF1	9796.ENSECAP00000009617	ATPase inhibitory factor 1
Cluster_1	Red	37	COX5B	9796.ENSECAP00000006049	Cytochrome c oxidase subunit Vb
Cluster_1	Red	37	ACLY	9796.ENSECAP00000008362	ATP citrate lyase
Cluster_1	Red	37	HMGCS1	9796.ENSECAP00000006800	3-hydroxy-3-methylglutaryl-CoA synthase 1 (soluble)
Cluster_1	Red	37	ATP5H	9796.ENSECAP00000007497	ATP synthase, H+ transporting, mitochondrial Fo complex, subunit d
Cluster_1	Red	37	SLC25A5	9796.ENSECAP00000011418	Solute carrier family 25 (mitochondrial carrier; adenine nucleotide translocator), member 5
Cluster_1	Red	37	CCT7	9796.ENSECAP00000014697	Chaperonin containing TCP1, subunit 7 (eta)
Cluster_1	Red	37	MDH1	9796.ENSECAP00000008897	Malate dehydrogenase 1, NAD (soluble)
Cluster_1	Red	37	LDHB	9796.ENSECAP00000009370	L-lactate dehydrogenase B chain
Cluster_1	Red	37	ATP6V0C	9796.ENSECAP00000022992	ATPase, H+ transporting, lysosomal 16kDa, V0 subunit c; Proton-conducting pore forming subunit of the membrane integral V0 complex of vacuolar ATPase. V-ATPase is responsible for acidifying a variety of intracellular compartments in eukaryotic cells
Cluster_1	Red	37	ATP5J	9796.ENSECAP00000015460	ATP synthase, H+ transporting, mitochondrial Fo complex, subunit F6; Mitochondrial membrane ATP synthase (F(1)F(0) ATP synthase or Complex V) produces ATP from ADP in the presence of a proton gradient across the membrane which is generated by electron transport complexes of the respiratory chain
Cluster_1	Red	37	PRDX1	9796.ENSECAP00000006859	Uncharacterized protein
Cluster_1	Red	37	HSPD1	9796.ENSECAP00000007167	Heat shock 60kDa protein 1 (chaperonin)
Cluster_1	Red	37	CYC1	9796.ENSECAP00000018094	Cytochrome c-1
Cluster_1	Red	37	UQCRC1	9796.ENSECAP00000017921	Ubiquinol-cytochrome c reductase core protein I
Cluster_1	Red	37	COX4I1	9796.ENSECAP00000009694	Cytochrome c oxidase subunit IV isoform 1
Cluster_1	Red	37	ATP5O	9796.ENSECAP00000007141	ATP synthase, H+ transporting, mitochondrial F1 complex, O subunit
Cluster_1	Red	37	MDH2	9796.ENSECAP00000020738	Malate dehydrogenase 2, NAD (mitochondrial)
Cluster_1	Red	37	ATP5A1	9796.ENSECAP00000019276	ATP synthase, H+ transporting, mitochondrial F1 complex, alpha subunit 1, cardiac muscle; Produces ATP from ADP in the presence of a proton gradient across the membrane
Cluster_1	Red	37	SLC25A3	9796.ENSECAP00000012953	Solute carrier family 25 (mitochondrial carrier; phosphate carrier), member 3
Cluster_1	Red	37	ATP5B	9796.ENSECAP00000020278	ATP synthase, H+ transporting, mitochondrial F1 complex, beta polypeptide ; Produces ATP from ADP in the presence of a proton gradient across the membrane
Cluster_1	Red	37	ENO1	9796.ENSECAP00000004949	Uncharacterized protein
Cluster_1	Red	37	UQCRFS1	9796.ENSECAP00000003275	Ubiquinol-cytochrome c reductase, Rieske iron-sulfur polypeptide 1; Component of the ubiquinol-cytochrome c reductase complex (complex III or cytochrome b-c1 complex), which is a respiratory chain that generates an electrochemical potential coupled to ATP synthesis
Cluster_1	Red	37	VDAC1	9796.ENSECAP00000010473	Voltage-dependent anion channel 1
Cluster_1	Red	37	COX6B1	9796.ENSECAP00000010056	Cytochrome c oxidase subunit VIb polypeptide 1 (ubiquitous)
Cluster_1	Red	37	ATP5G1	9796.ENSECAP00000017426	ATP synthase, H+ transporting, mitochondrial Fo complex, subunit C1 (subunit 9)
Cluster_1	Red	37	TKT	9796.ENSECAP00000005189	Transketolase
Cluster_2	Sandy Brown	33	RPSA	9796.ENSECAP00000011005	Laminin receptor 1; Uncharacterized protein ; Required for the assembly and/or stability of the 40S ribosomal subunit. Required for the processing of the 20S rRNA- precursor to mature 18S rRNA in a late step of the maturation of 40S ribosomal subunits
Cluster_2	Sandy Brown	33	RPL30	9796.ENSECAP00000019208	Ribosomal protein L30
Cluster_2	Sandy Brown	33	RPL15	9796.ENSECAP00000008024	Ribosomal protein L15
Cluster_2	Sandy Brown	33	RPL22	9796.ENSECAP00000022590	Ribosomal protein L22
Cluster_2	Sandy Brown	33	RAN	9796.ENSECAP00000018078	RAN, member RAS oncogene family; GTP-binding protein involved in nucleocytoplasmic transport. Required for the import of protein into the nucleus and also for RNA export. Involved in chromatin condensation and control of cell cycle
Cluster_2	Sandy Brown	33	NACA	9796.ENSECAP00000012848	Nascent polypeptide-associated complex alpha subunit
Cluster_2	Sandy Brown	33	MRPL15	9796.ENSECAP00000009969	Mitochondrial ribosomal protein L15
Cluster_2	Sandy Brown	33	ENSECAG00000017514	9796.ENSECAP00000015275	60S ribosomal protein L6
Cluster_2	Sandy Brown	33	ENSECAG00000010480	9796.ENSECAP00000008444	Eukaryotic translation initiation factor 5A
Cluster_2	Sandy Brown	33	RPL17	9796.ENSECAP00000009463	Uncharacterized protein
Cluster_2	Sandy Brown	33	RPL9	9796.ENSECAP00000014172	Ribosomal protein L9
Cluster_2	Sandy Brown	33	PA2G4	9796.ENSECAP00000005241	Uncharacterized protein
Cluster_2	Sandy Brown	33	RPL11	9796.ENSECAP00000018662	Ribosomal protein L11
Cluster_2	Sandy Brown	33	UBA52	9796.ENSECAP00000018080	Ubiquitin A-52 residue ribosomal protein fusion product 1
Cluster_2	Sandy Brown	33	RPS8	9796.ENSECAP00000012814	Ribosomal protein S8
Cluster_2	Sandy Brown	33	RPS16	9796.ENSECAP00000003502	Ribosomal protein S16
Cluster_2	Sandy Brown	33	RPL12	9796.ENSECAP00000008676	Uncharacterized protein
Cluster_2	Sandy Brown	33	RPS27A	9796.ENSECAP00000016396	Ribosomal protein S27a
Cluster_2	Sandy Brown	33	RPS25	9796.ENSECAP00000018437	Ribosomal protein S25
Cluster_2	Sandy Brown	33	RPS4	9796.ENSECAP00000008853	40S ribosomal protein S4
Cluster_2	Sandy Brown	33	RPS26	9796.ENSECAP00000021737	40S ribosomal protein S26
Cluster_2	Sandy Brown	33	RPL29	9796.ENSECAP00000005489	Ribosomal protein L29
Cluster_2	Sandy Brown	33	RPS5	9796.ENSECAP00000013879	Ribosomal protein S5
Cluster_2	Sandy Brown	33	RPS11	9796.ENSECAP00000000228	Ribosomal protein S11
Cluster_2	Sandy Brown	33	RPL39	9796.ENSECAP00000014299	Ribosomal protein L39
Cluster_2	Sandy Brown	33	FTH	9796.ENSECAP00000001231	Ferritin heavy chain ; Stores iron in a soluble, non-toxic, readily available form. Important for iron homeostasis. Has ferroxidase activity. Iron is taken up in the ferrous form and deposited as ferric hydroxides after oxidation. Also plays a role in delivery of iron to cells. Mediates iron uptake in capsule cells of the developing kidney (By similarity)
Cluster_2	Sandy Brown	33	FAU	9796.ENSECAP00000019440	Ubiquitin-like protein fubi and ribosomal protein S30
Cluster_2	Sandy Brown	33	RPL10	9796.ENSECAP00000014927	Ribosomal protein L10
Cluster_2	Sandy Brown	33	ENSECAG00000003925	9796.ENSECAP00000002766	Ferritin heavy chain ; Stores iron in a soluble, non-toxic, readily available form. Important for iron homeostasis. Has ferroxidase activity. Iron is taken up in the ferrous form and deposited as ferric hydroxides after oxidation. Also plays a role in delivery of iron to cells. Mediates iron uptake in capsule cells of the developing kidney (By similarity)
Cluster_2	Sandy Brown	33	SUMO2	9796.ENSECAP00000001295	Uncharacterized protein
Cluster_2	Sandy Brown	33	PSMB3	9796.ENSECAP00000001101	Proteasome (prosome, macropain) subunit, beta type, 3; The proteasome is a multicatalytic proteinase complex which is characterized by its ability to cleave peptides with Arg, Phe, Tyr, Leu, and Glu adjacent to the leaving group at neutral or slightly basic pH. The proteasome has an ATP-dependent proteolytic activity
Cluster_2	Sandy Brown	33	RPL18	9796.ENSECAP00000019435	60S ribosomal protein L18
Cluster_2	Sandy Brown	33	EIF4A1	9796.ENSECAP00000019298	Eukaryotic translation initiation factor 4A1
Cluster_3	Brown	23	ENSECAG00000005020	9796.ENSECAP00000003504	Annotation not available
Cluster_3	Brown	23	ENSECAG00000005362	9796.ENSECAP00000003847	Annotation not available
Cluster_3	Brown	23	HIST1H2AD	9796.ENSECAP00000003474	Histone H2A
Cluster_3	Brown	23	HIST1H2AH	9796.ENSECAP00000002241	Histone cluster 1, H2ah
Cluster_3	Brown	23	HIST1H2BK	9796.ENSECAP00000001849	Histone cluster 1, H2bk; Core component of nucleosome. Nucleosomes wrap and compact DNA into chromatin, limiting DNA accessibility to the cellular machineries which require DNA as a template. Histones thereby play a central role in transcription regulation, DNA repair, DNA replication and chromosomal stability. DNA accessibility is regulated via a complex set of post-translational modifications o…
Cluster_3	Brown	23	H2AFZ	9796.ENSECAP00000021178	H2A histone family, member Z
Cluster_3	Brown	23	ENSECAG00000007697	9796.ENSECAP00000005728	Histone H2B ; Core component of nucleosome. Nucleosomes wrap and compact DNA into chromatin, limiting DNA accessibility to the cellular machineries which require DNA as a template. Histones thereby play a central role in transcription regulation, DNA repair, DNA replication and chromosomal stability. DNA accessibility is regulated via a complex set of post-translational modifications of histones,…
Cluster_3	Brown	23	ENSECAG00000002545	9796.ENSECAP00000001742	Annotation not available
Cluster_3	Brown	23	ENSECAG00000005694	9796.ENSECAP00000004062	Annotation not available
Cluster_3	Brown	23	HIST1H2BI	9796.ENSECAP00000005145	Histone cluster 1, H2bi; Core component of nucleosome. Nucleosomes wrap and compact DNA into chromatin, limiting DNA accessibility to the cellular machineries which require DNA as a template. Histones thereby play a central role in transcription regulation, DNA repair, DNA replication and chromosomal stability. DNA accessibility is regulated via a complex set of post-translational modifications o…
Cluster_3	Brown	23	HIST1H1C	9796.ENSECAP00000022533	Histone cluster 1, H1c
Cluster_3	Brown	23	ENSECAG00000004495	9796.ENSECAP00000003055	Histone H4
Cluster_3	Brown	23	ENSECAG00000005428	9796.ENSECAP00000003874	Histone H2B ; Core component of nucleosome. Nucleosomes wrap and compact DNA into chromatin, limiting DNA accessibility to the cellular machineries which require DNA as a template. Histones thereby play a central role in transcription regulation, DNA repair, DNA replication and chromosomal stability. DNA accessibility is regulated via a complex set of post-translational modifications of histones,…
Cluster_3	Brown	23	HIST1H2AL	9796.ENSECAP00000004025	Histone cluster 1, H2al
Cluster_3	Brown	23	HIST1H1A	9796.ENSECAP00000001950	Histone cluster 1, H1a
Cluster_3	Brown	23	ENSECAG00000006370	9796.ENSECAP00000004479	Annotation not available
Cluster_3	Brown	23	HISTH4	9796.ENSECAP00000001598	Histone H4 ; Core component of nucleosome. Nucleosomes wrap and compact DNA into chromatin, limiting DNA accessibility to the cellular machineries which require DNA as a template. Histones thereby play a central role in transcription regulation, DNA repair, DNA replication and chromosomal stability. DNA accessibility is regulated via a complex set of post-translational modifications of histones, …
Cluster_3	Brown	23	HIST2H2AA4	9796.ENSECAP00000005950	Histone cluster 2, H2aa4
Cluster_3	Brown	23	HIST2H2BE	9796.ENSECAP00000004693	Histone H2B ; Core component of nucleosome. Nucleosomes wrap and compact DNA into chromatin, limiting DNA accessibility to the cellular machineries which require DNA as a template. Histones thereby play a central role in transcription regulation, DNA repair, DNA replication and chromosomal stability. DNA accessibility is regulated via a complex set of post-translational modifications of histones,…
Cluster_3	Brown	23	ENSECAG00000006282	9796.ENSECAP00000004440	Histone H3
Cluster_3	Brown	23	ENSECAG00000002274	9796.ENSECAP00000001522	Histone H3
Cluster_3	Brown	23	HIST1H4F	9796.ENSECAP00000005600	Histone cluster 1, H4f
Cluster_3	Brown	23	ENSECAG00000004199	9796.ENSECAP00000002882	Histone H2B ; Core component of nucleosome. Nucleosomes wrap and compact DNA into chromatin, limiting DNA accessibility to the cellular machineries which require DNA as a template. Histones thereby play a central role in transcription regulation, DNA repair, DNA replication and chromosomal stability. DNA accessibility is regulated via a complex set of post-translational modifications of histones,…
Cluster_4	Green Yellow	11	CFL1	9796.ENSECAP00000017389	Cofilin 1 (non-muscle)
Cluster_4	Green Yellow	11	ACTG1	9796.ENSECAP00000016124	Actin, cytoplasmic 1, N-terminally processed ; Actins are highly conserved proteins that are involved in various types of cell motility and are ubiquitously expressed in all eukaryotic cells
Cluster_4	Green Yellow	11	CTSZ	9796.ENSECAP00000022537	Cathepsin Z
Cluster_4	Green Yellow	11	ACTB	9796.ENSECAP00000013637	Actin, cytoplasmic 1
Cluster_4	Green Yellow	11	YWHAE	9796.ENSECAP00000007582	Tyrosine 3-monooxygenase/tryptophan 5-monooxygenase activation protein, epsilon polypeptide
Cluster_4	Green Yellow	11	TUBA1C	9796.ENSECAP00000007419	Tubulin, alpha 1c; Tubulin is the major constituent of microtubules. It binds two moles of GTP, one at an exchangeable site on the beta chain and one at a non-exchangeable site on the alpha chain
Cluster_4	Green Yellow	11	PFN1	9796.ENSECAP00000018633	Profilin
Cluster_4	Green Yellow	11	HSP90AA1	9796.ENSECAP00000016759	Heat shock protein HSP 90-alpha ; Molecular chaperone that promotes the maturation, structural maintenance and proper regulation of specific target proteins involved for instance in cell cycle control and signal transduction. Undergoes a functional cycle that is linked to its ATPase activity. This cycle probably induces conformational changes in the client proteins, thereby causing their activati…
Cluster_4	Green Yellow	11	TUBB	9796.ENSECAP00000017687	Tubulin, beta class I; Tubulin is the major constituent of microtubules. It binds two moles of GTP, one at an exchangeable site on the beta chain and one at a non-exchangeable site on the alpha chain
Cluster_4	Green Yellow	11	HSPA8	9796.ENSECAP00000011500	Heat shock cognate 71 kDa protein ; Acts as a repressor of transcriptional activation. Inhibits the transcriptional coactivator activity of CITED1 on Smad-mediated transcription. Chaperone. Component of the PRP19- CDC5L complex that forms an integral part of the spliceosome and is required for activating pre-mRNA splicing. May have a scaffolding role in the spliceosome assembly as it contacts all…
Cluster_4	Green Yellow	11	TUBA1B	9796.ENSECAP00000009552	Tubulin, alpha 1b; Tubulin is the major constituent of microtubules. It binds two moles of GTP, one at an exchangeable site on the beta chain and one at a non-exchangeable site on the alpha chain
Cluster_5	Dark Cyan	3	MIOX	9796.ENSECAP00000018342	Myo-inositol oxygenase
Cluster_5	Dark Cyan	3	FTL	9796.ENSECAP00000002220	Ferritin light chain ; Stores iron in a soluble, non-toxic, readily available form. Important for iron homeostasis. Iron is taken up in the ferrous form and deposited as ferric hydroxides after oxidation
Cluster_5	Dark Cyan	3	AKR1A1	9796.ENSECAP00000000415	Aldo-keto reductase family 1, member A1 (aldehyde reductase)
Cluster_6	Green	3	PCBP1	9796.ENSECAP00000001771	poly(rC) binding protein 1
Cluster_6	Green	3	HNRNPK	9796.ENSECAP00000022686	Heterogeneous nuclear ribonucleoprotein K
Cluster_6	Green	3	ENSECAG00000022389	9796.ENSECAP00000020217	Uncharacterized protein
Cluster_7	Cyan	3	G3PDH	9796.ENSECAP00000019665	Glyceraldehyde-3-phosphate dehydrogenase
Cluster_7	Cyan	3	MIF	9796.ENSECAP00000010567	Macrophage migration inhibitory factor (glycosylation-inhibiting factor)
Cluster_7	Cyan	3	ALPI	9796.ENSECAP00000013279	Alkaline phosphatase
Cluster_8	Cornflower Blue	2	CNBP	9796.ENSECAP00000007481	CCHC-type zinc finger, nucleic acid binding protein
Cluster_8	Cornflower Blue	2	RBM3	9796.ENSECAP00000021779	RNA binding motif (RNP1, RRM) protein 3
Cluster_9	Blue	2	SEC61B	9796.ENSECAP00000022815	Sec61 beta subunit
Cluster_9	Blue	2	ATOX1	9796.ENSECAP00000010964	Uncharacterized protein
