# Supplementary material for: Transcriptome analysis reveals that fertilization with cryopreserved sperm downregulates genes relevant for early embryo development in the horse
Source: PLoS One. 2019 Jun 25;14(6):e0213420. doi: 10.1371/journal.pone.0213420 (PMC6592594; doi:10.1371/journal.pone.0213420)
Supplement: S4 Table — (XLSX) [file pone.0213420.s004.xlsx]

## Sheet: Hoja1
Category	Term	Count	%	PValue	Genes	List Total	Pop Hits	Pop Total	Fold Enrichment	Bonferroni	Benjamini	FDR
UP_KEYWORDS	Chromosome	11	15.2778	3.74724e-13	100630823, 100068151, 100147089, 100052966, 100053065, 100063835, 100052568, 100054015, 100053259, 100053403, 100053325	62	78	15684	35.6749	1.27398e-11	1.27398e-11	3.29514e-10
GOTERM_CC_DIRECT	GO:0000786~nucleosome	10	13.8889	6.51484e-13	100630823, 100068151, 100147089, 100052966, 100053065, 100063835, 100630835, 100053259, 100053403, 100053325	60	50	13544	45.1467	4.7558e-11	4.7558e-11	6.80012e-10
UP_KEYWORDS	Nucleosome core	10	13.8889	1.39387e-12	100630823, 100068151, 100147089, 100053065, 100063835, 100052568, 100054015, 100053259, 100053403, 100053325	62	60	15684	42.1613	4.73921e-11	2.3696e-11	1.2258e-09
INTERPRO	IPR009072:Histone-fold	10	13.8889	1.40818e-11	100630823, 100068151, 100147089, 100053065, 100063835, 100052568, 100054015, 100053259, 100053403, 100053325	56	81	14846	32.7293	1.77431e-09	1.77431e-09	1.63077e-08
KEGG_PATHWAY	ecb05322:Systemic lupus erythematosus	11	15.2778	1.69522e-10	100630823, 100068151, 100147089, 100052511, 100050121, 100053065, 100063835, 100054236, 100052568, 100054015, 100053403	38	111	6969	18.1743	9.15421e-09	9.15421e-09	1.66073e-07
GOTERM_BP_DIRECT	GO:0006335~DNA replication-dependent nucleosome assembly	7	9.72222	3.87437e-10	100630823, 100068151, 100147089, 100053065, 100063835, 100053259, 100053403	54	22	12023	70.8426	5.96654e-08	5.96654e-08	4.6477e-07
GOTERM_BP_DIRECT	GO:0051290~protein heterotetramerization	7	9.72222	5.22423e-10	100630823, 100068151, 100147089, 100053065, 100063835, 100053259, 100053403	54	23	12023	67.7625	8.04531e-08	4.02266e-08	6.26699e-07
INTERPRO	IPR007125:Histone core	7	9.72222	3.48726e-08	100068151, 100147089, 100053065, 100052568, 100054015, 100053259, 100053325	56	52	14846	35.6875	4.39394e-06	2.19697e-06	4.03848e-05
KEGG_PATHWAY	ecb05034:Alcoholism	10	13.8889	8.61916e-08	100630823, 100068151, 100147089, 100052511, 100053065, 100063835, 100054236, 100052568, 100054015, 100053403	38	157	6969	11.6812	4.65433e-06	2.32717e-06	8.4438e-05
GOTERM_CC_DIRECT	GO:0000784~nuclear chromosome, telomeric region	8	11.1111	1.07672e-07	100630823, 100068151, 100058092, 100147089, 100053065, 100063835, 100053259, 100053403	60	89	13544	20.2906	7.86003e-06	3.93002e-06	0.000112387
GOTERM_CC_DIRECT	GO:0000788~nuclear nucleosome	6	8.33333	1.72978e-07	100068151, 100147089, 100053065, 100052568, 100054015, 100053259	60	30	13544	45.1467	1.26273e-05	4.20913e-06	0.000180554
GOTERM_BP_DIRECT	GO:0006334~nucleosome assembly	7	9.72222	3.07434e-07	100068151, 100147089, 100052966, 100053065, 100052568, 100054015, 100053259	54	63	12023	24.7387	4.73437e-05	1.57815e-05	0.000368797
GOTERM_BP_DIRECT	GO:0060968~regulation of gene silencing	4	5.55556	1.6028e-06	100068151, 100147089, 100053065, 100053259	54	6	12023	148.432	0.000246801	6.17059e-05	0.0019227
INTERPRO	IPR000164:Histone H3	4	5.55556	3.97848e-06	100068151, 100147089, 100053065, 100053259	56	9	14846	117.825	0.000501164	0.000167083	0.00460725
SMART	SM00428:H3	4	5.55556	4.97363e-06	100068151, 100147089, 100053065, 100053259	32	9	7653	106.292	0.000144225	0.000144225	0.00419938
GOTERM_MF_DIRECT	GO:0031492~nucleosomal DNA binding	4	5.55556	6.75825e-06	100068151, 100147089, 100053065, 100053259	51	9	11279	98.2919	0.000378392	0.000378392	0.00667315
UP_KEYWORDS	DNA-binding	11	15.2778	1.00805e-05	100630823, 100068151, 100147089, 100052966, 100053065, 100063835, 100052568, 100054015, 100053259, 100053403, 100053325	62	460	15684	6.04923	0.000342681	0.00011424	0.00886453
UP_KEYWORDS	Nucleus	12	16.6667	9.05246e-05	100630823, 100068151, 100147089, 100052966, 100053065, 100069857, 100063835, 100052568, 100054015, 100053259, 100053403, 100053325	62	720	15684	4.21613	0.00307325	0.000769198	0.0795799
INTERPRO	IPR019809:Histone H4, conserved site	3	4.16667	0.000477122	100630823, 100063835, 100053403	56	9	14846	88.369	0.0583595	0.0149205	0.551146
INTERPRO	IPR001951:Histone H4	3	4.16667	0.000477122	100630823, 100063835, 100053403	56	9	14846	88.369	0.0583595	0.0149205	0.551146
GOTERM_CC_DIRECT	GO:0016020~membrane	12	16.6667	0.00048513	100630823, 100068151, 100147089, 100053065, 100050421, 100063835, 100054156, 100051091, 100053259, 100053403, 100059962, 100058101	60	782	13544	3.46394	0.034803	0.00881667	0.505217
SMART	SM00417:H4	3	4.16667	0.000561684	100630823, 100063835, 100053403	32	9	7653	79.7188	0.0161614	0.00811361	0.473264
GOTERM_BP_DIRECT	GO:0006412~translation	6	8.33333	0.0006913	100055584, 100051688, 100058092, 100630353, 100051091, 100630373	54	161	12023	8.29745	0.101022	0.0210742	0.826139
GOTERM_MF_DIRECT	GO:0044822~poly(A) RNA binding	12	16.6667	0.000698673	100630823, 100051688, 100058092, 100050121, 100063835, 100068274, 100055172, 100055285, 100053403, 100069841, 100059962, 100058101	51	812	11279	3.26833	0.0383833	0.0193794	0.687761
KEGG_PATHWAY	ecb05203:Viral carcinogenesis	7	9.72222	0.000705187	100630823, 100063835, 100054236, 100052568, 100054015, 100053403, 100059962	38	208	6969	6.17194	0.0373771	0.0126176	0.688701
INTERPRO	IPR004823:TATA box binding protein associated factor (TAF)	3	4.16667	0.000725477	100630823, 100063835, 100053403	56	11	14846	72.3019	0.087387	0.0181224	0.836933
SMART	SM00803:TAF	3	4.16667	0.000853804	100630823, 100063835, 100053403	32	11	7653	65.2244	0.0244666	0.00822297	0.718618
GOTERM_BP_DIRECT	GO:0045653~negative regulation of megakaryocyte differentiation	3	4.16667	0.00102234	100630823, 100063835, 100053403	54	11	12023	60.7222	0.145741	0.0259118	1.21953
GOTERM_BP_DIRECT	GO:0006336~DNA replication-independent nucleosome assembly	3	4.16667	0.00278832	100630823, 100063835, 100053403	54	18	12023	37.108	0.349492	0.0595801	3.29407
GOTERM_CC_DIRECT	GO:0070062~extracellular exosome	19	26.3889	0.00309751	100062302, 100630823, 100058569, 100053065, 100063835, 100060300, 100070210, 100064937, 100054015, 100053259, 100053403, 100059962, 100069841, 100058101, 100051688, 100068151, 100147089, 100050121, 100052568	60	2123	13544	2.02022	0.202656	0.0442834	3.18631
GOTERM_BP_DIRECT	GO:0006352~DNA-templated transcription, initiation	3	4.16667	0.00344316	100630823, 100063835, 100053403	54	20	12023	33.3972	0.412078	0.064239	4.05311
GOTERM_BP_DIRECT	GO:0098792~xenophagy	4	5.55556	0.00453249	100068151, 100147089, 100053065, 100053259	54	76	12023	11.7183	0.503211	0.0747878	5.30371
KEGG_PATHWAY	ecb03010:Ribosome	5	6.94444	0.00487212	100055584, 100051688, 100630353, 100051091, 100630373	38	131	6969	6.9998	0.231825	0.0638077	4.672
GOTERM_BP_DIRECT	GO:0002230~positive regulation of defense response to virus by host	4	5.55556	0.00639756	100068151, 100147089, 100053065, 100053259	54	86	12023	10.3557	0.627824	0.0941114	7.41025
INTERPRO	IPR012678:Ribosomal protein L23/L15e core domain	2	2.77778	0.00739593	100055584, 100051688	56	2	14846	265.107	0.607552	0.144348	8.23764
GOTERM_MF_DIRECT	GO:0003735~structural constituent of ribosome	5	6.94444	0.00784975	100055584, 100051688, 100630353, 100051091, 100630373	51	178	11279	6.21227	0.356813	0.136798	7.48664
GOTERM_MF_DIRECT	GO:0003677~DNA binding	7	9.72222	0.0127968	100630823, 100063835, 100630835, 100052568, 100054015, 100053403, 100053325	51	441	11279	3.51043	0.513853	0.164989	11.9421
INTERPRO	IPR004217:Tim10/DDP family zinc finger	2	2.77778	0.0183892	100062094, 100060448	56	5	14846	106.043	0.903539	0.284009	19.3412
GOTERM_CC_DIRECT	GO:0005739~mitochondrion	9	12.5	0.0206656	100630772, 100064670, 100062094, 100067837, 100058180, 100060448, 100064937, 100630373, 100059962	60	791	13544	2.56839	0.782247	0.224359	19.5847
UP_KEYWORDS	Ribosomal protein	3	4.16667	0.0220876	100055584, 100051688, 100051091	62	59	15684	12.8628	0.532052	0.140908	17.8331
GOTERM_CC_DIRECT	GO:0022625~cytosolic large ribosomal subunit	3	4.16667	0.0230933	100055584, 100051688, 100051091	60	54	13544	12.5407	0.818333	0.216242	21.6413
GOTERM_CC_DIRECT	GO:0005615~extracellular space	9	12.5	0.0258354	100063730, 100058569, 100630489, 100060300, 100060243, 100058659, 100052568, 100054015, 100069841	60	825	13544	2.46255	0.852035	0.212465	23.9069
UP_KEYWORDS	Ribonucleoprotein	3	4.16667	0.0352804	100055584, 100051688, 100051091	62	76	15684	9.98557	0.705125	0.184158	27.0841
UP_KEYWORDS	Translocation	2	2.77778	0.0419732	100062094, 100060448	62	11	15684	45.9941	0.767277	0.188014	31.4143
KEGG_PATHWAY	ecb05202:Transcriptional misregulation in cancer	4	5.55556	0.0491028	100068151, 100147089, 100052511, 100053065	38	156	6969	4.70243	0.93405	0.419446	38.9361
GOTERM_BP_DIRECT	GO:0002227~innate immune response in mucosa	2	2.77778	0.0558425	100052568, 100054015	54	13	12023	34.2536	0.999857	0.552676	49.8082
GOTERM_CC_DIRECT	GO:0005685~U1 snRNP	2	2.77778	0.059317	100050121, 100068274	60	14	13544	32.2476	0.988482	0.39103	47.1794
GOTERM_BP_DIRECT	GO:0019731~antibacterial humoral response	2	2.77778	0.060009	100052568, 100054015	54	14	12023	31.8069	0.999927	0.548053	52.4017
GOTERM_MF_DIRECT	GO:0070034~telomerase RNA binding	2	2.77778	0.0603391	100058092, 100050121	51	14	11279	31.5938	0.969353	0.501945	45.9112
UP_KEYWORDS	Mitochondrion	3	4.16667	0.0748719	100062094, 100060448, 100063197	62	116	15684	6.54227	0.929065	0.281614	49.5598
INTERPRO	IPR000558:Histone H2B	2	2.77778	0.0750317	100052568, 100054015	56	21	14846	25.2483	0.999946	0.70725	59.4747
GOTERM_CC_DIRECT	GO:0005763~mitochondrial small ribosomal subunit	2	2.77778	0.0756198	100050028, 100630353	60	18	13544	25.0815	0.996786	0.436739	55.99
SMART	SM00427:H2B	2	2.77778	0.0818084	100052568, 100054015	32	21	7653	22.7768	0.915848	0.4614	51.356
