# Supplementary material for: Transcriptome analysis reveals that fertilization with cryopreserved sperm downregulates genes relevant for early embryo development in the horse
Source: PLoS One. 2019 Jun 25;14(6):e0213420. doi: 10.1371/journal.pone.0213420 (PMC6592594; doi:10.1371/journal.pone.0213420)
Supplement: S5 Table — (XLSX) [file pone.0213420.s005.xlsx]

## Sheet: Hoja1
ENSEMBL_GENE_ID	Name	Species
100063307	ephrin A1(EFNA1)	Equus caballus
100052544	inosine triphosphatase(ITPA)	Equus caballus
100064126	N-acetylneuraminate synthase(NANS)	Equus caballus
100050987	proteasome subunit alpha 3(PSMA3)	Equus caballus
100057934	poly(ADP-ribose) polymerase family member 11(PARP11)	Equus caballus
100054102	chromosome 30 open reading frame, human C1orf115(C30H1orf115)	Equus caballus
100146273	glycerophosphodiester phosphodiesterase domain containing 3(GDPD3)	Equus caballus
100057575	ubiquitin conjugating enzyme E2 F (putative)(UBE2F)	Equus caballus
100058295	VPS29, retromer complex component(VPS29)	Equus caballus
100057445	chromosome 13 open reading frame, human C16orf72(C13H16orf72)	Equus caballus
100065920	ADP ribosylation factor 6(ARF6)	Equus caballus
100059256	actin related protein 2/3 complex subunit 1A(ARPC1A)	Equus caballus
100053392	NADH:ubiquinone oxidoreductase core subunit S8(NDUFS8)	Equus caballus
100055431	ubiquitin like 5(UBL5)	Equus caballus
100147673	Rab acceptor 1(RABAC1)	Equus caballus
100061387	transmembrane protein 126A(TMEM126A)	Equus caballus
100071582	eukaryotic translation initiation factor 3 subunit F(LOC100071582)	Equus caballus
100314786	microRNA 302b(MIR302B)	Equus caballus
100050007	mitochondrial ribosomal protein L12(MRPL12)	Equus caballus
100063939	late endosomal/lysosomal adaptor, MAPK and MTOR activator 2(LAMTOR2)	Equus caballus
100033995	S100 calcium binding protein G(S100G)	Equus caballus
100070523	10 kDa heat shock protein, mitochondrial(LOC100070523)	Equus caballus
100058092	NHP2 ribonucleoprotein(NHP2)	Equus caballus
100058091	RAB1B, member RAS oncogene family(RAB1B)	Equus caballus
100065055	chromosome 4 open reading frame, human C7orf49(C4H7orf49)	Equus caballus
100057828	proteasome subunit alpha 7(PSMA7)	Equus caballus
100050121	small nuclear ribonucleoprotein D3 polypeptide(SNRPD3)	Equus caballus
100065839	claudin-6(LOC100065839)	Equus caballus
100052051	barrier to autointegration factor 1(BANF1)	Equus caballus
100051632	Fos proto-oncogene, AP-1 transcription factor subunit(FOS)	Equus caballus
100630353	mitochondrial ribosomal protein S6(MRPS6)	Equus caballus
100063967	capping actin protein of muscle Z-line alpha subunit 1(CAPZA1)	Equus caballus
100629882	spindle and kinetochore associated complex subunit 2(SKA2)	Equus caballus
100629662	5'-nucleotidase domain containing 2(NT5DC2)	Equus caballus
100064330	WD repeat domain 83 opposite strand(WDR83OS)	Equus caballus
100146489	histone H2A.Z(LOC100146489)	Equus caballus
100059307	stromal cell derived factor 2(SDF2)	Equus caballus
100059927	60S ribosomal protein L7a(LOC100059927)	Equus caballus
100070815	NADH:ubiquinone oxidoreductase subunit B4(NDUFB4)	Equus caballus
100147335	rogdi homolog(ROGDI)	Equus caballus
100056763	serine and arginine rich splicing factor 1(SRSF1)	Equus caballus
100071879	NADH:ubiquinone oxidoreductase subunit S6(NDUFS6)	Equus caballus
100070538	ribosomal protein L12(RPL12)	Equus caballus
100066829	translocase of inner mitochondrial membrane 10(TIMM10)	Equus caballus
100055805	heat shock factor binding protein 1(HSBP1)	Equus caballus
100064590	coatomer protein complex subunit zeta 1(COPZ1)	Equus caballus
100629695	cytochrome c oxidase assembly factor 6 homolog(LOC100629695)	Equus caballus
100056580	myo-inositol oxygenase(MIOX)	Equus caballus
100072406	chromosome 2 open reading frame, human C4orf3(C2H4orf3)	Equus caballus
100068222	histone H2B type 1-like(LOC100068222)	Equus caballus
100068903	HIG1 hypoxia inducible domain family member 2A(HIGD2A)	Equus caballus
100067007	ribosomal protein L7 like 1(RPL7L1)	Equus caballus
100629806	enhancer of rudimentary homolog (Drosophila)(ERH)	Equus caballus
100067399	abhydrolase domain containing 17C(ABHD17C)	Equus caballus
100056586	eukaryotic translation initiation factor 4A3(EIF4A3)	Equus caballus
100630016	chromosome 2 open reading frame, human C1orf210(C2H1orf210)	Equus caballus
100065472	caseinolytic mitochondrial matrix peptidase proteolytic subunit(CLPP)	Equus caballus
100057913	SEC13 homolog, nuclear pore and COPII coat complex component(SEC13)	Equus caballus
100050059	carbonic anhydrase 2(CA2)	Equus caballus
100052668	mitochondrial ribosomal protein S14(MRPS14)	Equus caballus
100068321	histone H2B type 1-L(LOC100068321)	Equus caballus
100050199	ornithine aminotransferase(OAT)	Equus caballus
100058180	protein tyrosine phosphatase, mitochondrial 1(PTPMT1)	Equus caballus
100056730	spermidine synthase(SRM)	Equus caballus
100054462	H3 histone, family 3A(H3F3A)	Equus caballus
100034218	NADPH oxidase 5(NOX5)	Equus caballus
100065617	growth factor, augmenter of liver regeneration(GFER)	Equus caballus
100054812	endosulfine alpha(ENSA)	Equus caballus
100052353	cytochrome c oxidase assembly factor 3 homolog, mitochondrial(LOC100052353)	Equus caballus
100059941	COP9 signalosome subunit 7A(COPS7A)	Equus caballus
100055774	leucine zipper down-regulated in cancer 1(LDOC1)	Equus caballus
