# Supplementary material for: Transcriptome analysis reveals that fertilization with cryopreserved sperm downregulates genes relevant for early embryo development in the horse
Source: PLoS One. 2019 Jun 25;14(6):e0213420. doi: 10.1371/journal.pone.0213420 (PMC6592594; doi:10.1371/journal.pone.0213420)
Supplement: S6 Table — (XLSX) [file pone.0213420.s006.xlsx]

## Sheet: Hoja1
ENSEMBL_GENE_ID	Name	Species
104796236	microRNA 8986a(MIR8986A)	Equus caballus
100069774	fibrinogen beta chain(FGB)	Equus caballus
100629176	signal peptidase complex subunit 3(SPCS3)	Equus caballus
100059235	ribosomal protein L31(RPL31)	Equus caballus
100063021	histone H2A type 1-H(LOC100063021)	Equus caballus
100056409	lysosomal protein transmembrane 4 alpha(LAPTM4A)	Equus caballus
100056283	creatine kinase, mitochondrial 1A(CKMT1A)	Equus caballus
100053403	histone H4(LOC100053403)	Equus caballus
100630893	ribosomal protein L38(RPL38)	Equus caballus
100065070	NADH:ubiquinone oxidoreductase subunit A12(NDUFA12)	Equus caballus
100055030	major facilitator superfamily domain containing 4A(MFSD4A)	Equus caballus
100034174	glycoprotein hormones, alpha polypeptide(CGA)	Equus caballus
100058915	transmembrane protein 97(TMEM97)	Equus caballus
100052445	retinol dehydrogenase 16-like(LOC100052445)	Equus caballus
100066929	SET nuclear proto-oncogene(SET)	Equus caballus
100629746	transmembrane protein 167A(TMEM167A)	Equus caballus
100068697	quinoid dihydropteridine reductase(QDPR)	Equus caballus
100630227	protein BEX1-like(LOC100630227)	Equus caballus
100068151	histone H3.1(LOC100068151)	Equus caballus
100066087	RAB4A, member RAS oncogene family(RAB4A)	Equus caballus
100147426	ribonuclease K(RNASEK)	Equus caballus
100054521	histone H4(LOC100054521)	Equus caballus
100053634	cytochrome b-c1 complex subunit Rieske, mitochondrial(LOC100053634)	Equus caballus
100033873	high mobility group box 1(HMGB1)	Equus caballus
100066379	ATP synthase, H+ transporting, mitochondrial Fo complex subunit F6(ATP5J)	Equus caballus
100064555	alkaline phosphatase, intestinal(ALPI)	Equus caballus
100065157	CDV3 homolog(CDV3)	Equus caballus
100053776	chromosome 10 open reading frame, human C19orf12(C10H19orf12)	Equus caballus
100065553	NADH:ubiquinone oxidoreductase subunit B10(NDUFB10)	Equus caballus
100630858	metallothionein-1A-like(LOC100630858)	Equus caballus
100071499	antioxidant 1 copper chaperone(ATOX1)	Equus caballus
100063360	vitamin K epoxide reductase complex subunit 1(VKORC1)	Equus caballus
100630568	ATP synthase, H+ transporting, mitochondrial F1 complex, epsilon subunit(ATP5E)	Equus caballus
100147598	uncharacterized protein C20orf24 homolog(LOC100147598)	Equus caballus
100058834	B-cell receptor-associated protein 31(BCAP31)	Equus caballus
100065532	apolipoprotein C2(APOC2)	Equus caballus
100050816	ADP ribosylation factor 4(ARF4)	Equus caballus
106782250	histone H4(LOC106782250)	Equus caballus
100052511	histone H3.1-like(LOC100052511)	Equus caballus
100052505	retinol dehydrogenase 16-like(LOC100052505)	Equus caballus
100069618	reactive oxygen species modulator 1(ROMO1)	Equus caballus
100059110	transmembrane protein 109(TMEM109)	Equus caballus
100062934	histone H2B type 2-E-like(LOC100062934)	Equus caballus
100054193	histone H2B type 2-E-like(LOC100054193)	Equus caballus
100062454	transmembrane protein 127(TMEM127)	Equus caballus
100053105	histone H2A type 1-like(LOC100053105)	Equus caballus
100056596	ATPase inhibitory factor 1(ATPIF1)	Equus caballus
807844	NADH dehydrogenase subunit 2(ND2)	Equus caballus
807847	cytochrome b(CYTB)	Equus caballus
807846	NADH dehydrogenase subunit 1(ND1)	Equus caballus
100049926	retinol dehydrogenase 16-like(LOC100049926)	Equus caballus
100034082	GM2 ganglioside activator(GM2A)	Equus caballus
807853	NADH dehydrogenase subunit 5(ND5)	Equus caballus
807852	NADH dehydrogenase subunit 4(ND4)	Equus caballus
100630794	metallothionein-1A-like(LOC100630794)	Equus caballus
807855	NADH dehydrogenase subunit 3(ND3)	Equus caballus
100054332	histone H4(LOC100054332)	Equus caballus
807848	NADH dehydrogenase subunit 6(ND6)	Equus caballus
100053227	dynein light chain LC8-type 1(DYNLL1)	Equus caballus
807851	NADH dehydrogenase subunit 4L(ND4L)	Equus caballus
